# Supplementary material for: Causal role of genetically predicted impairment of branched‐chain amino acid catabolism on insulin secretion and insulin resistance in type 2 diabetes
Source: Diabetes Obes Metab. 2026 Feb 18;28(5):3849–60. doi: 10.1111/dom.70565 (PMC13071227; doi:10.1111/dom.70565)
Supplement: Supplementary file 2 — Data S2 Supplementary tables. [file DOM-28-3849-s002.xlsx]

## Sheet: Contents
Contents of Supplementary Tables
Table S1. GWAS summary statistics of BCAAs and BCAA catabolites.
Table S2. The sample size for GWAS summary statistics of BCAAs and BCAA catabolites.
Table S3. GWAS summary statistics of β-cell insulin secretory dysfunction, insulin resistance and glucose regulation.
Table S4. The summary of genomic risk loci for BCAAs.
Table S5. Genomic risk loci for BCAA catabolites from GWAS meta-analysis.
Table S6. The summary of genetic instruments for MR analysis of each BCAAs from MTAG.
Table S7. The power calculation of forward MR analysis for BCAAs.
Table S8a. The results of forward MR analysis for BCAAs with power ≥80%
Table S8b. The results of forward MR analysis for BCAAs with power <80%
Table S9. The power calculation of backward MR analysis for BCAAs.
Table S10a. The results of backward MR analysis for BCAAs with power ≥80%
Table S10b. The results of backward MR analysis for BCAAs with power <80%
Table S11. The summary of genetic instruments for MR analysis of BCAA catabolites.
Table S12. The power calculation of forward MR analysis for BCAA catabolites.
Table S13a. The results of forward MR analysis for BCAA catabolites with power ≥80%.
Table S13b. The results of forward MR analysis for BCAA catabolites with power <80%.
Table S14. The power calculation of backward MR analysis for BCAA catabolites.
Table S15a. The results of backward MR analysis for BCAA catabolites with power ≥80%.
Table S15b. The results of backward MR analysis for BCAA catabolites with power <80%.
Table S16. Colocalization analysis for each IVs with PPH4>0.3 based on MR results.

## Sheet: 1. BCAA+catabolites data source
Table S1. GWAS summary statistics of BCAAs and BCAA catabolites.
Characteristics	BCAAs		BCAA catabolites
	Karjalainen et al. 2024 (PMID: 38448586)	Richardson et al. 2022 (PMID: 35213538)	Shin et al. 2014 (PMID: 24816252)	Chen et al. 2024 (PMID: 36635386)
Genome Build Panel	37	37	36	38
Maximum number of participants (European ancestry)	136,016 (33 cohorts)	115,082 (UKB project #15825)	7,824 (TwinsUK, KORA)	8,299 (CLSA)
Transformation methods	rank-based inverse normalization	rank-based inverse normalization	log transformed and standardization	log transformed and standardization
Interpretation in GWAS / Meta-Analysis	Per SD (standardized effect size)	Per SD (standardized effect size)	Per SD (standardized effect size)	Per SD (standardized effect size)
Genotype chip	see PMID: 38448586	the UKBB Axiom array or the UK BiLEVE array)	Illumina HumanHap300/610Q/1M-Duo/1.2MDuo 1M & Affymetrix Genome-Wide Human SNP Array 6.0	Affymetrix Axiom genotyping
Imputation	Haplotype Reference Consortium release 1.1 or the 1000 Genomes Project phase 3 release	1,000 Genomes Project phase 3 (version 5)	HapMap CEU Build 36, HM2 rel22	Trans-Omics for Precision Medicine program and genetic ancestry determination
Metabolomics platform	Serum NMR platform (Nightingale)	Serum NMR platform (Nightingale)	Metabolon	Metabolon
Additional study-specific covariates included	age, sex, principal components and relevant study-specific covariates (PMID: 38448586)	age, sex, fasting time, and genotyping chip	age, sex and batch effect	sex, age and fasting status
Included metabolites (maximum)	233	249	529	690
BCAAs: Branched Chain Amino Acids, NMR: Nuclear Magnetic Resonance, UKB: UK biobank; KORA:Cooperative Health Research in the Region of Augsburg; CLSA: Canadian Longitudinal Study on Aging.

## Sheet: 2. BCAA+catabolites sample size
Table S2. The sample size for GWAS summary statistics of BCAAs and BCAA catabolites.
Metabolites	Summary Stastics(GCSTID)	Sample Size (EUR)
Leucine	Karjalainen MK(2024,GCST90301994); Richardson TG (2022,GCST90092891)	120241 (136016 total sample); 115078
4-methyl-2-oxopentanoate (KIC)	Chen Y(2024,GCST90199655); Shin SY(2014,GCST90243541)	8255; 7776
α-hydroxyisocaproate/α-hydroxyisocaproic acid (HIC)	Chen Y(2024,GCST90199658)	8250
isovaleryl-carnitine (C5)	Chen Y(2024,GCST90199747); Shin (2014, GCST90243778)	8266; 7789
β-Hydroxyisovalerate /3-Hydroxyisovalerate (HMB)	Chen Y(2024,GCST90200322); Shin SY(2014,GCST90243470)	8201; 7283
β-hydroxyisovaleroylcarnitine/3-Hydroxyisovalerylcarnitine (C5-OH)	Chen Y(2023,GCST90199802)	8232
Valine	Karjalainen MK(2024,GCST90302122); Richardson TG(2022,GCST90092995)	120241 (136016 total sample); 115052
3-methyl-2-oxobutyrate (KIV)	Chen Y(2023,GCST90199677); Shin SY(2014,GCST90243532)	8254; 7648
α-hydroxyisovalerate (HIV)	Chen Y(2023,GCST90199736)	8208
beta-aminoisobutyric acid (BAIBA)	Chen Y (2023,GCST90200310 )	8265
3-hydroxyisobutyrate (3-HIB)	Chen Y(2023,GCST90200308)	8177
succinyl-CoA (C4DC)	Chen Y (2024,GCST90199848); Shin SY (2014,GCST90243874)	8212; 6948
Isoleucine	Karjalainen MK(2024,GCST90301987); Richardson TG (2022,GCST90092843)	120241 (136016 total sample); 115079
3-methyl-2-oxovalerate (KMV)	Chen Y (2023,GCST90199631); Shin SY (2014,GCST90243485)	8257; 7779
propionyl-carnitine (C3)	Shin SY(2014,GCST90243593); Chen Y (2023,GCST90199708)	7813; 8273
2-hydroxy-3-methylvalerate (HMV)	Chen Y (2023,GCST90199786)	8246

## Sheet: 3. T2D traits data source
Table S3. GWAS summary statistics of β-cell insulin secretory dysfunction, insulin resistance and glucose regulation.
Primary Outcome	Description	Study/Consortium (MAGIC)	Sample Size	Genome Build	Additional study-specific covariates included	Transformation	Interpretation in GWAS / Meta-Analysis
β-cell insulin secretion
HOMA-B	An index of insulin secretory function based on fasting plasma glucose and insulin concentrations	Manning et al., 2012 (PMID: 22581228)(MAGIC Consortium)	98,372 (29 cohorts)	36	age, sex and study-level covariates	Log-transformed	Per unit (log scale)
Acute insulin response (AIR) measured during the Intravenous Glucose Tolerance Test (IVGTT) (insulin secretion adjusted)	Assessment of the initial insulin response to glucose, calculated as the incremental area under the insulin curve in the 10 minutes prior to IVGTT	Wood et al., 2017 (PMID: 28490609) (GCST006678)	4,765 (10 cohorts)	37	age, sex, and study-specific covariates	Rank-based inverse normalization	Per SD (standardized effect size)
Peak insulin response (PIR) (insulin secretion adjusted) during IVGTT	Peak insulin minus baseline insulin.	Wood et al., 2017 (PMID: 28490609) (GCST006675)	4,828 (10 cohorts)	37	age, sex, and study-specific covariates	Rank-based inverse normalization	Per SD (standardized effect size)
Corrected Insulin Response (CIR) during OGTT adjusted for insulin sensitivity index	To assess insulin secretion in response to glucose during the early phase of an OGTT. CIR=(100× insulin at 30 min)/(glucose at 30 min×(glucose at 30 min–3.89))	Prokopenko et al. 2014 (PMID: 24699409) (GCST005216)	4,789 (6 cohorts)	36	age, sex, and study-specific covariates	Log-transformed and z-score	Per SD (standardized effect size)
Fasting proinsulin (FPI)	The increased levels of the precursor proinsulin relative to insulin indicate pancreatic islet β-cell stress and insufficient insulin secretory capacity in the setting of insulin resistance	Broadway et al. 2023 (PMID: 36693378) (MAGIC Consortium)	45,861 (16 cohorts)	37	age, sex, and study-specific covariates	Inverse normal transformation	Per SD (standardized effect size)
The fold change in insulin concentration (insulin fold change, IFC)	The IFC reflects the relationship between fasting and postchallenge plasma insulin of OGTT. Higher IFC values suggest that more insulin is required to lower blood glucose after a standard glucose load.	Williamson et al., 2023 (PMID: 37291194) (MAGIC Consortium)	53,334 (25 cohorts)	37	age, sex, population structure, and study-specific covariates	Inverse normal transformation	Per SD (standardized effect size)
Insulin resistance
HOMA-IR	A method to quantify insulin resistance and is calculated using fasting glucose and fasting insulin levels.	Manning et al., 2012 (PMID: 22581228) (MAGIC Consortium)	98,372 (29 cohorts)	36	age, sex and study-level covariates	Log-transformed	Per unit (log scale)
Modified Stumvoll insulin sensitivity index (ISI)	ISI: Measures insulin and glucose during an OGTT. ISI approximates whole-body insulin sensitivity as measured by the hyperinsulinemic-euglycemic clamp. Lower ISI values indicate greater insulin resistance.	Williamson et al., 2023 (PMID: 37291194) (MAGIC Consortium)	53,710 (25 cohorts)	37	age, sex, population structure, and study-specific covariates	Inverse normal transformation	Per SD (standardized effect size)
Glucose Regulation
Fasting glucose (FG)	The concentration of glucose in the blood after an overnight fast, typically for at least 8h.	Chen et al., 2021 (PMID: 34059833) (GCST90002232)	200,622 (91 cohorts)	37	age, sex, BMI (body mass index), study-specific covariates	Rank-based inverse normalization	Per SD (standardized effect size)
2-h glucose after an oral glucose challenge (2hGlu)	To measures the blood glucose level 2h after OGTT	Chen et al., 2021 (PMID: 34059833) (GCST90002227)	63,396 (91 cohorts)	37	age, sex, BMI (body mass index), study-specific covariates	Rank-based inverse normalization	Per SD (standardized effect size)

## Sheet: 4. Genomic loci of BCAAs
Table S4. The summary of genomic risk loci for BCAAs.
Exposure	GenomicLocus	uniqID	rsID	chr	pos	p	start	end	nSNPs	nGWASSNPs	nIndSigSNPs	IndSigSNPs	nLeadSNPs	LeadSNPs	Overlapping_Karjalainen_Regions (Region_ID)	Overlapping_Richardson_SNPs	Overlapping_Davyson _SNPs	Overlapping_Lotta_SNPs	Overlap Summary	Nearest Gene	Position
Leucine	1	1:40028180:A:G	rs4660293	1	40028180	3.03495e-08	39551488	40088043	342	227	3	rs4660293;rs67408364;rs6660622	1	rs4660293					Novel	PABPC4	intronic
	2	1:55063953:G:T	rs41294810	1	55063953	1.76502e-08	55063953	55071769	2	2	1	rs41294810	1	rs41294810					Novel	ACOT11	intronic
	3	1:100643910:A:G	rs2810418	1	100643910	4.89904e-14	100391254	100762274	418	235	3	rs76243603;rs2810418;rs12132109	2	rs76243603;rs2810418	1_13	rs11166420			Karjalainen + Richardson	LRRC39	upstream
	4	2:27731212:C:T	rs3817588	2	27731212	1.2386e-28	27141584	28535061	761	292	24	rs1371614;rs61742729;rs11897554;rs79740025;rs113160276;rs13030345;rs7349418;rs11695641;rs4665963;rs13001266;rs937813;rs6714780;rs71441072;rs780090;rs3817588;rs181391993;rs4665386;rs77558460;rs4665390;rs10198257;rs13016086;rs74974644;rs11889865;rs10189899	9	rs1371614;rs61742729;rs11897554;rs13001266;rs780090;rs3817588;rs74974644;rs11889865;rs10189899	2_2		rs1260326	rs1260326	Karjalainen + Davyson + Lotta	GCKR	intronic
	5	2:65219030:C:T	rs2007061	2	65219030	1.64756e-19	65111763	65232836	290	196	14	rs68181270;rs77796333;rs7592468;rs3770705;rs1861443;rs34346722;rs114021554;rs6747398;rs71424139;rs13008014;rs35761739;rs2007061;rs4671637;rs3732062	4	rs68181270;rs1861443;rs2007061;rs3732062	2_5	rs72538440			Karjalainen + Richardson	SLC1A4	intronic
	6	2:165513091:C:T	rs10195252	2	165513091	2.16744e-25	165501849	165731664	229	148	10	rs10195252;rs13017482;rs6748833;rs13410987;rs3769885;rs3769891;rs355897;rs34357955;rs78343493;rs7607886	1	rs10195252	2_13	rs5835988	rs1128249		Karjalainen + Richardson + Davyson	COBLL1	intergenic
	7	2:219389236:A:G	rs645796	2	219389236	8.03517e-11	219271530	219678421	536	361	2	rs645796;rs4646535	1	rs645796	2_22				Karjalainen	USP37	intronic
	8	2:227099534:A:G	rs2943646	2	227099534	7.44778e-18	227020653	227181683	147	99	4	rs2943646;rs1515096;rs79567528;rs2943637	1	rs2943646	2_23	rs2943652			Karjalainen + Richardson	AC068138.1	intergenic
	9	3:160301772:C:T	rs4679900	3	160301772	2.11402e-08	160004026	160309529	166	110	1	rs4679900	1	rs4679900					Novel	RPL6P8	upstream
	10	4:89223504:A:G	rs10014755	4	89223504	3.36159e-229	88602067	89348204	466	323	62	rs28611136;rs114796149;rs186768584;rs13119877;rs11732711;rs1871744;rs45543832;rs2725256;rs3114018;rs45466800;rs59409230;rs2622609;rs62309282;rs112528756;rs113552924;rs2622629;rs6532055;rs4693933;rs2127864;rs4367138;rs9986107;rs6846256;rs56011312;rs147802255;rs17013965;rs6853928;rs17732955;rs9637599;rs13106683;rs45555139;rs55930652;rs187975720;rs11733577;rs141413744;rs72661668;rs56252439;rs7894871…	22	rs28611136;rs13119877;rs1871744;rs112528756;rs4693933;rs9986107;rs187975720;rs11733577;rs141413744;rs72661668;rs78948711;rs114556806;rs79606828;rs189652270;rs10014755;rs114728413;rs150277164;rs116658415;rs79513163;rs11728500;rs112896357;rs7662660	4_5	rs114796149,rs6840723,rs10018448	rs10014755,rs150277164	rs7678928	All	RP11-10L7.1	ncRNA_intronic
	11	5:55860781:A:G	rs3936511	5	55860781	1.29385e-12	55794632	55883157	48	39	5	rs40270;rs3936511;rs13179413;rs11948950;rs16885714	2	rs40270;rs3936511	5_5				Karjalainen	AC022431.2	intronic
	12	5:150719909:A:G	rs149235996	5	150719909	1.48104e-08	150679610	150764239	6	5	1	rs149235996	1	rs149235996					Novel	SLC36A2	intronic
	13	6:43342591:A:G	rs4714678	6	43342591	8.1013e-10	43260011	43404511	64	40	1	rs4714678	1	rs4714678					Novel	ZNF318	intergenic
	14	6:139837128:C:T	rs11155073	6	139837128	3.0877e-09	139828916	139844429	39	25	1	rs11155073	1	rs11155073					Novel	RP11-12A2.3	intergenic
	15	7:44191309:C:T	rs2971679	7	44191309	4.78729e-08	44191309	44218856	14	9	1	rs2971679	1	rs2971679					Novel	GCK	intronic
	16	8:118225198:G:T	rs4350011	8	118225198	1.86891e-09	118184783	118225198	10	9	3	rs4350011;rs11558471;rs4876710	1	rs4350011					Novel	SLC30A8	intergenic
	17	9:73009913:A:G	rs10780928	9	73009913	6.06097e-09	72998332	73049120	5	3	1	rs10780928	1	rs10780928					Novel	KLF9	intronic
	18	10:74067715:C:T	rs10733887	10	74067715	7.7881e-12	73992040	74179071	132	80	1	rs10733887	1	rs10733887					Novel	DNAJB12	intergenic
	19	10:88935498:C:T	rs3127702	10	88935498	2.40504e-10	88578087	88978267	114	53	4	rs4934288;rs185196289;rs113917983;rs3127702	3	rs4934288;rs185196289;rs3127702					Novel	FAM35A	intronic
	20	12:398749:C:T	rs479803	12	398749	2.57864e-09	367902	518795	205	120	1	rs479803	1	rs479803					Novel	KDM5A	intronic
	21	12:4384844:G:T	rs76895963	12	4384844	6.70279e-10	4384844	4384844	1	1	1	rs76895963	1	rs76895963					Novel	CCND2-AS1:CCND2	ncRNA_intronic
	22	12:20579969:G:T	rs4762753	12	20579969	3.64783e-08	20578881	20587192	13	8	1	rs4762753	1	rs4762753					Novel	PDE3A	intronic
	23	12:21341568:C:T	rs11522782	12	21341568	2.01271e-09	21182090	21487544	293	185	1	rs11522782	1	rs11522782					Novel	SLCO1B1	intronic
	24	12:47193148:G:T	rs74832478	12	47193148	2.31728e-12	47180008	47222144	43	33	2	rs74832478;rs12306007	1	rs74832478					Novel	SLC38A4	intronic
	25	12:56860073:C:T	rs7298123	12	56860073	5.08956e-31	56372558	57058450	188	121	13	rs7297175;rs11543260;rs7298123;rs117867773;rs2657896;rs7304944;rs7305370;rs2958151;rs2958143;rs11611167;rs2933234;rs11171894;rs77740732	5	rs7297175;rs11543260;rs7298123;rs2933234;rs77740732	12_7	rs2638315	rs2638315		Karjalainen + Richardson + Davyson	MIP	intergenic
	26	12:111910219:A:G	rs10774625	12	111910219	1.70706e-08	111826477	112906415	30	16	1	rs10774625	1	rs10774625		rs35350651			Richardson	ATXN2	intronic
	27	12:122616240:C:T	rs11061610	12	122616240	9.89574e-13	122484136	122671355	61	47	4	rs11061610;rs1916335;rs12368309;rs11058322	2	rs11061610;rs11058322					Novel	MLXIP	intronic
	28	14:102703039:A:G	rs12887332	14	102703039	1.40366e-11	102535092	102801443	275	174	6	rs12887332;rs9743505;rs10873531;rs1190578;rs1004783;rs45443993	1	rs12887332					Novel	MOK	intronic
	29	16:53802494:C:T	rs11642015	16	53802494	6.09945e-10	53797908	53845487	115	84	1	rs11642015	1	rs11642015					Novel	FTO	intronic
	30	16:67727069:A:G	rs12927959	16	67727069	1.10457e-10	67727069	68427182	58	36	2	rs12927959;rs8056893	1	rs12927959	16_6				Karjalainen	GFOD2	intronic
	31	16:70309237:A:G	rs12149660	16	70309237	2.69172e-96	69542376	70818557	1000	520	36	rs78948284;rs45467396;rs149498365;rs71401807;rs12149228;rs744972;rs74591285;rs11649610;rs998109;rs139391794;rs60231938;rs4985460;rs1044876;rs11075763;rs7192865;rs7919;rs2303792;rs8049277;rs71399907;rs34608864;rs57629257;rs4985520;rs12149660;rs151086841;rs117627296;rs6499323;rs34532099;rs188264329;rs28393835;rs936297;rs72792874;rs56375022;rs554468395;rs4985545;rs4985413;rs1979256	10	rs78948284;rs12149228;rs74591285;rs4985460;rs71399907;rs57629257;rs12149660;rs554468395;rs4985545;rs1979256	16_7	rs370014171	rs370014171	rs12149660	All	AARS	intronic
	32	16:72097279:C:T	rs28731397	16	72097279	5.48458e-14	71908907	72230112	148	111	11	rs12920245;rs12925078;rs12934018;rs79469260;rs2550038;rs9302635;rs34508528;rs79866623;rs28731397;rs7186207;rs217184	3	rs12920245;rs28731397;rs217184	16_8	rs9930957	rs9930957		Karjalainen + Richardson +Davyson	TXNL4B:HPR	intronic
	33	17:7185779:A:C	rs117643180	17	7185779	4.86353e-41	7077642	7233977	88	57	12	rs222856;rs222836;rs2074216;rs125651;rs117643180;rs7217981;rs118077107;rs59200234;rs117542665;rs189524376;rs150181061;rs7211408	5	rs222856;rs222836;rs117643180;rs150181061;rs7211408		rs117643180	rs117643180		Richardson + Davyson	SLC2A4	intronic
	34	17:40722029:A:G	rs665268	17	40722029	1.60304e-12	40571284	40824834	36	22	1	rs665268	1	rs665268					Novel	MLX	exonic
	35	18:57914679:A:G	rs68033110	18	57914679	1.2519e-08	57914679	57920877	2	2	1	rs68033110	1	rs68033110					Novel	RP11-396N11.1	intergenic
	36	19:7210810:A:G	rs2042904	19	7210810	1.39153e-10	7166541	7223961	95	62	5	rs1035942;rs8112748;rs2042904;rs3890483;rs2860178	2	rs1035942;rs2042904					Novel	INSR	intronic
	37	19:33896432:A:C	rs4805881	19	33896432	2.09168e-09	33887405	33911705	16	14	1	rs4805881	1	rs4805881					Novel	PEPD	intronic
	38	19:45415935:G:T	rs7256200	19	45415935	1.64336e-08	45394336	45428234	17	10	2	rs7256200;rs56131196	1	rs7256200	19_10				Karjalainen	APOC1	intergenic
	39	19:49304215:C:T	rs4801776	19	49304215	1.2334e-34	49153824	49415482	406	282	25	rs368565;rs1704773;rs12978499;rs838133;rs12052128;rs4802503;rs2353017;rs4801776;rs473464;rs62127966;rs73061617;rs55670257;rs4347731;rs604740;rs553218;rs863277;rs35230038;rs6509405;rs493841;rs60718055;rs79983034;rs137909099;rs111375046;rs607356;rs10407029	6	rs368565;rs4801776;rs60718055;rs79983034;rs137909099;rs607356	19_11	rs4801776	rs4801776		Karjalainen + Richardson + Davyson	BCAT2	intronic
	40	19:50370106:G:T	rs2305922	19	50370106	8.2571e-10	50343129	50399384	49	31	2	rs2305922;rs75478119	1	rs2305922	19_11				Karjalainen	PNKP	intronic
	41	20:33927006:A:C	rs2425066	20	33927006	1.11796e-08	33887955	34026138	164	109	1	rs2425066	1	rs2425066					Novel	UQCC1	intronic
	42	22:18915282:C:T	rs5747934	22	18915282	6.77362e-11	18910355	18916180	8	7	2	rs5747934;rs759404	1	rs5747934		rs5747934			Richardson	PRODH	intronic
Valine	1	1:26121036:C:T	rs807246	1	26121036	2.5156e-08	26115095	26221472	136	90	1	rs807246	1	rs807246					Novel	SEPN1	intergenic
	2	1:39970928:A:C	rs61779331	1	39970928	1.56684e-09	39562627	40088043	333	224	3	rs61779331;rs72637904;rs2490945	1	rs61779331					Novel	BMP8A	intronic
	3	1:55063953:G:T	rs41294810	1	55063953	6.79268e-11	55063953	55071769	2	2	1	rs41294810	1	rs41294810					Novel	ACOT11	intronic
	4	1:100643910:A:G	rs2810418	1	100643910	2.37586e-09	100417773	100756252	83	52	1	rs2810418	1	rs2810418					Novel	LRRC39	upstream
	5	2:27731212:C:T	rs3817588	2	27731212	1.28368e-21	27172231	28393115	577	151	14	rs61742729;rs11897554;rs79740025;rs13030345;rs780090;rs3817588;rs181391993;rs78653657;rs4665386;rs4665390;rs10198257;rs13016086;rs141428740;rs74974644	6	rs61742729;rs11897554;rs780090;rs3817588;rs141428740;rs74974644	2_2	rs1260326	rs1260326		Karjalainen + Richardson + Davyson	GCKR	intronic
	6	2:65221184:C:T	rs1541580	2	65221184	2.14966e-43	65111763	65232836	307	210	22	rs7576905;rs4671633;rs34346722;rs13022034;rs6747398;rs71424139;rs13008014;rs112250266;rs1861443;rs114021554;rs13016972;rs35761739;rs77796333;rs1541580;rs3770705;rs72818215;rs4671635;rs4671637;rs68181270;rs7592468;rs76865961;rs3732062	6	rs7576905;rs112250266;rs1861443;rs1541580;rs7592468;rs3732062	2_5		rs2422358	rs2422358	Karjalainen + Davyson + Lotta	SLC1A4	intronic
	7	2:165539661:C:T	rs6717858	2	165539661	1.22103e-22	165501849	165731664	210	135	8	rs6717858;rs3769869;rs13017482;rs13410987;rs3769885;rs401131;rs355828;rs78343493	1	rs6717858		rs13389219	rs1128249		Richardson + Davyson	COBLL1	UTR3
	8	2:211407756:C:T	rs72934370	2	211407756	1.09513e-08	211292581	211428354	93	50	1	rs72934370	1	rs72934370					Novel	CPS1	intronic
	9	2:219359287:C:T	rs678814	2	219359287	3.86215e-09	219271530	219658609	493	330	1	rs678814	1	rs678814					Novel	USP37	intronic
	10	2:227095876:G:T	rs1024137	2	227095876	9.4829e-16	227020653	227181683	129	87	3	rs1024137;rs1515096;rs79567528	1	rs1024137		rs2943652			Richardson	AC068138.1	intergenic
	11	3:160304614:C:T	rs1920664	3	160304614	3.37985e-08	160004026	160309529	149	99	1	rs1920664	1	rs1920664					Novel	RPL6P8	intergenic
	12	4:89223504:A:G	rs10014755	4	89223504	3.89557e-274	88478750	89348204	688	469	76	rs6847175;rs2869704;rs6532025;rs28357094;rs7655182;rs2467052;rs13106683;rs45555139;rs60605178;rs62310613;rs55935298;rs62310595;rs59409230;rs2622609;rs2622629;rs4693933;rs1871744;rs2725254;rs112528756;rs6819328;rs113552924;rs6532055;rs9986107;rs7437679;rs56011312;rs147802255;rs17013965;rs6853928;rs17732955;rs9637599;rs2869732;rs3114018;rs55930652;rs4367138;rs9968365;rs2127864;rs187975720;rs2853771…	30	rs6847175;rs2869704;rs6532025;rs28357094;rs60605178;rs62310613;rs59409230;rs112528756;rs9986107;rs187975720;rs28537716;rs11733577;rs141413744;rs72661668;rs78948711;rs114556806;rs79606828;rs189652270;rs12641788;rs10014755;rs150455509;rs12108411;rs6532064;rs145546469;rs116658415;rs11728500;rs9996125;rs28654934;rs7678100;rs7662660	4_5	rs6840723,rs10018448	rs7655059,rs10018448	rs7678928	All	RP11-10L7.1	ncRNA_intronic
	13	5:55860781:A:G	rs3936511	5	55860781	1.50173e-09	55794632	55883157	45	37	3	rs40270;rs3936511;rs11948950	2	rs40270;rs3936511					Novel	AC022431.2	intronic
	14	5:150719909:A:G	rs149235996	5	150719909	7.71453e-11	150679610	150764239	6	5	1	rs149235996	1	rs149235996					Novel	SLC36A2	intronic
	15	6:43342591:A:G	rs4714678	6	43342591	5.549e-10	43260011	43404511	64	40	1	rs4714678	1	rs4714678					Novel	ZNF318	intergenic
	16	6:109300661:C:T	rs11153143	6	109300661	3.90096e-08	109277908	109500192	323	199	1	rs11153143	1	rs11153143					Novel	ARMC2	intergenic
	17	8:118225198:G:T	rs4350011	8	118225198	1.57342e-08	118225198	118225198	1	1	1	rs4350011	1	rs4350011					Novel	SLC30A8	intergenic
	18	9:73037963:A:G	rs12000252	9	73037963	4.87017e-09	73009913	73084426	7	3	1	rs12000252	1	rs12000252					Novel	KLF9	intergenic
	19	9:131894340:A:C	rs7037163	9	131894340	1.88153e-09	131840856	131948373	177	122	1	rs7037163	1	rs7037163					Novel	PPP2R4	intronic
	20	10:74065949:C:T	rs4451633	10	74065949	2.29379e-14	73992040	74671611	657	417	2	rs4451633;rs11000277	1	rs4451633	10_8				Karjalainen	DNAJB12	intergenic
	21	10:88935498:C:T	rs3127702	10	88935498	3.35279e-11	88558591	88978267	127	60	7	rs112669180;rs112845324;rs185196289;rs113922097;rs4934288;rs3793900;rs3127702	3	rs112669180;rs4934288;rs3127702	10_9	rs17096421	rs17096421		Karjalainen + Richardson +Davyson	FAM35A	intronic
	22	11:8255408:A:C	rs2168101	11	8255408	4.16716e-08	8255408	8255408	1	1	1	rs2168101	1	rs2168101					Novel	LMO1	intronic
	23	11:18357270:A:G	rs4150581	11	18357270	1.06715e-08	18300965	18391237	43	29	1	rs4150581	1	rs4150581					Novel	GTF2H1	intronic
	24	12:398749:C:T	rs479803	12	398749	3.31125e-09	367902	518795	205	120	1	rs479803	1	rs479803					Novel	KDM5A	intronic
	25	12:4384844:G:T	rs76895963	12	4384844	3.48406e-11	4384844	4384844	1	1	1	rs76895963	1	rs76895963					Novel	CCND2-AS1:CCND2	ncRNA_intronic
	26	12:20579969:G:T	rs4762753	12	20579969	3.79249e-08	20578881	20587192	13	8	1	rs4762753	1	rs4762753					Novel	PDE3A	intronic
	27	12:21336181:A:G	rs80125989	12	21336181	5.94179e-11	21182090	21487544	294	185	1	rs80125989	1	rs80125989					Novel	SLCO1B1	intronic
	28	12:47193148:G:T	rs74832478	12	47193148	1.25997e-10	47180008	47222144	43	33	2	rs74832478;rs12306007	1	rs74832478					Novel	SLC38A4	intronic
	29	12:56866962:C:T	rs2657878	12	56866962	4.81675e-34	56368708	57058450	216	140	17	rs7297175;rs3759094;rs773107;rs11543260;rs73127304;rs2657878;rs117867773;rs2657910;rs813497;rs11171894;rs7305370;rs2958151;rs2958143;rs145537545;rs140877771;rs2933234;rs77740732	5	rs7297175;rs11543260;rs2657878;rs2933234;rs77740732	12_7	rs2638315	rs2638315	rs2638314	All	GLS2	intronic
	30	12:122528263:C:T	rs36181536	12	122528263	2.29433e-18	122484136	122671355	61	47	4	rs36181536;rs12368309;rs1916335;rs11058322	2	rs36181536;rs11058322	12_13	rs36181536			Karjalainen + Richardson	MLXIP	intronic
	31	14:102718052:A:G	rs2274815	14	102718052	7.62966e-16	102417787	102801443	348	226	9	rs2274815;rs9743505;rs8022321;rs7156568;rs10873531;rs1190578;rs1307671;rs56386186;rs1004783	1	rs2274815	14_9	rs2274815			Karjalainen + Richardson	MOK	intronic
	32	14:104000518:G:T	rs2236281	14	104000518	2.09215e-08	103849715	104053764	147	103	1	rs2236281	1	rs2236281					Novel	TRMT61A	intronic
	33	16:53802494:C:T	rs11642015	16	53802494	1.99861e-11	53797908	53845487	115	84	1	rs11642015	1	rs11642015					Novel	FTO	intronic
	34	16:70309237:A:G	rs12149660	16	70309237	6.40885e-90	69565747	70818557	705	359	32	rs117459045;rs45467396;rs149498365;rs71401807;rs74591285;rs11649610;rs998109;rs139391794;rs4985460;rs1044876;rs7192865;rs7919;rs2303792;rs8049277;rs71399907;rs34608864;rs9926963;rs57629257;rs12149660;rs151086841;rs117627296;rs6499323;rs188264329;rs71401819;rs28393835;rs936297;rs72792874;rs56375022;rs554468395;rs4985545;rs4985413;rs1979256	9	rs117459045;rs74591285;rs4985460;rs71399907;rs9926963;rs12149660;rs554468395;rs4985545;rs1979256	16_6	rs370014171	rs370014171	rs12149660	All	AARS	intronic
	35	17:7185779:A:C	rs117643180	17	7185779	9.73121e-61	7077642	7233977	126	85	14	rs222856;rs222836;rs2074216;rs125651;rs117643180;rs7217981;rs118077107;rs59200234;rs117542665;rs189524376;rs4796299;rs150181061;rs7211408;rs7503161	6	rs222856;rs222836;rs117643180;rs4796299;rs150181061;rs7211408	17_3	rs117643180	rs117643180	rs117643180	All	SLC2A4	intronic
	36	17:40722029:A:G	rs665268	17	40722029	6.53634e-20	40568094	40824834	112	66	3	rs665268;rs12603201;rs34762299	1	rs665268	17_8				Karjalainen	MLX	exonic
	37	17:79634162:G:T	rs8071084	17	79634162	3.54968e-10	79608968	79690196	117	78	2	rs8071084;rs60153251	1	rs8071084		rs62080209			Richardson	CCDC137	intronic
	38	19:7220596:G:T	rs3890483	19	7220596	1.19434e-09	7207660	7223961	11	8	2	rs3890483;rs2042904	1	rs3890483					Novel	INSR	intronic
	39	19:45422846:A:G	rs56131196	19	45422846	8.54095e-09	45394336	45428234	17	10	2	rs56131196;rs7256200	1	rs56131196	19_10				Karjalainen	APOC1	downstream
	40	19:49304215:C:T	rs4801776	19	49304215	1.5287e-51	49153824	49415482	422	298	30	rs368565;rs676388;rs12978499;rs838133;rs12052128;rs4802503;rs414299;rs544418;rs863277;rs557106;rs6509405;rs662102;rs34867589;rs12979373;rs35230038;rs4801776;rs473464;rs62127966;rs55869333;rs28488463;rs17206700;rs4347731;rs633236;rs553218;rs137909099;rs62127968;rs111375046;rs116922356;rs79187430;rs607356	7	rs368565;rs544418;rs34867589;rs4801776;rs137909099;rs79187430;rs607356	19_11	rs35230038,rs117048185	rs35230038,rs117048185	rs4801776	All	BCAT2	intronic
	41	19:50377757:C:T	rs4802634	19	50377757	3.72234e-12	50287644	50399384	76	50	3	rs4802634;rs4801807;rs75478119	1	rs4802634	19_11			rs4801776	Karjalainen + Lotta	AKT1S1	UTR5
	42	20:34008137:C:T	rs7262358	20	34008137	3.02057e-09	33887955	34026138	164	109	1	rs7262358	1	rs7262358					Novel	UQCC1	intergenic
	43	20:62367377:A:G	rs2427535	20	62367377	8.19877e-09	62328375	62395318	34	20	1	rs2427535	1	rs2427535					Novel	ZGPAT:RP4-583P15.15:LIME1	UTR3
	44	22:18910844:A:G	rs4269009	22	18910844	2.44344e-13	18889966	18916180	19	15	5	rs2010694;rs13058335;rs5746638;rs4269009;rs759404	3	rs2010694;rs5746638;rs4269009		rs2238732	rs2238732		Richardson + Davyson	PRODH	intronic
Isoleucine	1	1:39618556:A:G	rs67408364	1	39618556	3.43247e-09	39551488	40088043	354	235	3	rs67408364;rs1184716;rs4660293	1	rs67408364					Novel	MACF1	intronic
	2	1:100643910:A:G	rs2810418	1	100643910	3.33136e-12	100416325	100762274	174	116	2	rs2810418;rs12132109	1	rs2810418					Novel	LRRC39	upstream
	3	2:27731212:C:T	rs3817588	2	27731212	1.83587e-29	27172231	28535061	768	299	25	rs61742729;rs1395;rs11897554;rs1275519;rs79740025;rs113160276;rs11695641;rs780090;rs3817588;rs181391993;rs4665386;rs77558460;rs4665390;rs10198257;rs11691385;rs13016086;rs74974644;rs13030345;rs937813;rs11889865;rs55807911;rs6714780;rs13001266;rs7349418;rs10189899	8	rs61742729;rs1395;rs79740025;rs780090;rs3817588;rs74974644;rs13030345;rs7349418	2_2	rs1260326		rs1260326	Karjalainen + Richardson + Lotta	GCKR	intronic
	4	2:65221184:C:T	rs1541580	2	65221184	7.46987e-21	65111763	65232836	290	196	14	rs1861443;rs77595635;rs34346722;rs35741999;rs114021554;rs6747398;rs13008014;rs35761739;rs1541580;rs3770705;rs4671637;rs68181270;rs7592468;rs3732062	4	rs1861443;rs1541580;rs7592468;rs3732062					Novel	SLC1A4	intronic
	5	2:165528624:G:T	rs1128249	2	165528624	1.11777e-26	165501849	165731664	213	135	9	rs1128249;rs3769869;rs13017482;rs6748833;rs13410987;rs3769885;rs3769891;rs34357955;rs78343493	1	rs1128249	2_13		rs1128249		Karjalainen + Davyson	COBLL1	intergenic
	6	2:219341827:A:G	rs72965147	2	219341827	3.07948e-10	219273718	219678421	535	360	2	rs72965147;rs4646535	1	rs72965147	2_22				Karjalainen	USP37	intronic
	7	2:227095876:G:T	rs1024137	2	227095876	1.72012e-18	227020653	227199263	155	105	5	rs1024137;rs1515096;rs10804330;rs79567528;rs2943637	1	rs1024137	2_23				Karjalainen	AC068138.1	intergenic
	8	3:135932359:C:T	rs687339	3	135932359	5.88097e-09	135798658	136428131	108	74	1	rs687339	1	rs687339					Novel	RP11-463H24.1	intergenic
	9	3:160304184:A:G	rs7644453	3	160304184	3.90348e-08	160004026	160309529	153	102	1	rs7644453	1	rs7644453					Novel	RPL6P8	downstream
	10	4:89225171:A:G	rs10018448	4	89225171	3.84279e-207	88760413	89348204	445	307	56	rs28611136;rs114796149;rs13119877;rs11732711;rs1871744;rs45543832;rs2725254;rs3114018;rs62310595;rs59409230;rs2622609;rs62309282;rs62310613;rs4693933;rs2127864;rs4367138;rs9986107;rs7437679;rs56011312;rs147802255;rs17013965;rs6853928;rs17732955;rs9637599;rs13106683;rs45555139;rs2622629;rs55930652;rs187975720;rs11733577;rs141413744;rs72661668;rs56252439;rs78948711;rs114556806;rs79606828;rs18965227…	21	rs28611136;rs13119877;rs1871744;rs62310613;rs4693933;rs9986107;rs187975720;rs11733577;rs141413744;rs72661668;rs78948711;rs114556806;rs79606828;rs189652270;rs10018448;rs114728413;rs150277164;rs79513163;rs11728500;rs112896357;rs7662660	4_5	rs6840723,rs10018448	rs10014755	rs1440581	All	RP11-10L7.1	ncRNA_intronic
	11	5:55860781:A:G	rs3936511	5	55860781	2.6522e-12	55794632	55883157	48	39	5	rs40270;rs3936511;rs13179413;rs11948950;rs16885714	2	rs40270;rs3936511	5_5				Karjalainen	AC022431.2	intronic
	12	5:150719909:A:G	rs149235996	5	150719909	1.69762e-09	150679610	150764239	6	5	1	rs149235996	1	rs149235996					Novel	SLC36A2	intronic
	13	6:43342591:A:G	rs4714678	6	43342591	3.2514e-09	43260011	43404511	64	40	1	rs4714678	1	rs4714678					Novel	ZNF318	intergenic
	14	6:139835498:C:T	rs17585887	6	139835498	1.52648e-09	139828916	139844429	39	25	1	rs17585887	1	rs17585887					Novel	RP11-12A2.3	intergenic
	15	7:44191309:C:T	rs2971679	7	44191309	1.3973e-08	44191309	44218856	14	9	1	rs2971679	1	rs2971679					Novel	GCK	intronic
	16	7:73055461:A:C	rs35814008	7	73055461	2.33103e-08	72856269	73058017	60	2	1	rs35814008	1	rs35814008	7_12				Karjalainen	MLXIPL	intergenic
	17	8:118225198:G:T	rs4350011	8	118225198	8.15736e-09	118225198	118225198	1	1	1	rs4350011	1	rs4350011					Novel	SLC30A8	intergenic
	18	9:73037963:A:G	rs12000252	9	73037963	2.23981e-09	73009913	73084426	7	3	1	rs12000252	1	rs12000252					Novel	KLF9	intergenic
	19	9:131894340:A:C	rs7037163	9	131894340	1.21196e-08	131840856	131948373	177	122	1	rs7037163	1	rs7037163					Novel	PPP2R4	intronic
	20	10:74067286:C:T	rs10762510	10	74067286	2.85444e-11	73947660	74347719	214	142	2	rs10762510;rs4999044	1	rs10762510					Novel	DNAJB12	intergenic
	21	10:88851699:A:C	rs9421581	10	88851699	4.35799e-10	88578087	88966575	47	24	3	rs113917983;rs185196289;rs9421581	2	rs113917983;rs9421581					Novel	GLUD1	intronic
	22	12:398749:C:T	rs479803	12	398749	4.08749e-09	367902	518795	205	120	1	rs479803	1	rs479803					Novel	KDM5A	intronic
	23	12:4384844:G:T	rs76895963	12	4384844	6.34939e-11	4384844	4384844	1	1	1	rs76895963	1	rs76895963	12_2				Karjalainen	CCND2-AS1:CCND2	ncRNA_intronic
	24	12:20579969:G:T	rs4762753	12	20579969	4.35826e-08	20578881	20587192	13	8	1	rs4762753	1	rs4762753					Novel	PDE3A	intronic
	25	12:21341568:C:T	rs11522782	12	21341568	3.34983e-09	21182090	21487544	293	185	1	rs11522782	1	rs11522782					Novel	SLCO1B1	intronic
	26	12:47184042:C:T	rs12306007	12	47184042	6.51681e-12	46627388	47222144	308	215	3	rs111621504;rs74832478;rs12306007	2	rs111621504;rs12306007					Novel	SLC38A4	intronic
	27	12:56860073:C:T	rs7298123	12	56860073	2.21721e-33	56372558	57058450	188	121	13	rs7297175;rs11543260;rs7298123;rs117867773;rs2657896;rs7304944;rs7305370;rs2958151;rs2958143;rs140877771;rs2933234;rs11171894;rs77740732	5	rs7297175;rs11543260;rs7298123;rs2933234;rs77740732	12_7	rs7302925	rs2638314	rs7298123	All	MIP	intergenic
	28	12:122616240:C:T	rs11061610	12	122616240	4.35103e-12	122484136	122671355	61	47	4	rs11061610;rs1916335;rs12368309;rs11058322	2	rs11061610;rs11058322					Novel	MLXIP	intronic
	29	14:102703039:A:G	rs12887332	14	102703039	2.15893e-11	102535092	102801443	274	173	5	rs12887332;rs9743505;rs10873531;rs1004783;rs45443993	1	rs12887332					Novel	MOK	intronic
	30	16:53802494:C:T	rs11642015	16	53802494	3.59407e-11	53797908	53845487	115	84	1	rs11642015	1	rs11642015					Novel	FTO	intronic
	31	16:70309237:A:G	rs12149660	16	70309237	6.38097e-84	69548788	70818557	954	489	36	rs78948284;rs45467396;rs149498365;rs71401807;rs12149228;rs74591285;rs11649610;rs998109;rs139391794;rs60231938;rs4985460;rs3811354;rs1044876;rs7192865;rs7919;rs2303792;rs8049277;rs34878593;rs71399907;rs34608864;rs57629257;rs4985520;rs12149660;rs151086841;rs117627296;rs6499323;rs34495668;rs188264329;rs28393835;rs936297;rs72792874;rs56375022;rs554468395;rs4985545;rs4985413;rs1979256	10	rs78948284;rs12149228;rs74591285;rs4985460;rs71399907;rs57629257;rs12149660;rs554468395;rs4985545;rs1979256	16_6	rs12325419	rs11647932	rs12149660	All	AARS	intronic
	32	17:7185779:A:C	rs117643180	17	7185779	1.39982e-41	7077642	7233977	90	59	12	rs222856;rs222836;rs2074216;rs125651;rs117643180;rs7217981;rs118077107;rs59200234;rs117542665;rs189524376;rs150181061;rs7211408	5	rs222856;rs222836;rs117643180;rs150181061;rs7211408		rs117643180			Richardson	SLC2A4	intronic
	33	17:40722029:A:G	rs665268	17	40722029	2.17977e-13	40571284	40824834	36	22	1	rs665268	1	rs665268	17_8				Karjalainen	MLX	exonic
	34	18:57914679:A:G	rs68033110	18	57914679	1.63701e-08	57914679	57920877	2	2	1	rs68033110	1	rs68033110					Novel	RP11-396N11.1	intergenic
	35	19:7210810:A:G	rs2042904	19	7210810	1.87055e-11	7166541	7223961	95	62	5	rs11085216;rs8112748;rs2042904;rs3890483;rs2860178	2	rs11085216;rs2042904	19_3				Karjalainen	INSR	intronic
	36	19:33896432:A:C	rs4805881	19	33896432	8.28546e-10	33887405	33911705	16	14	1	rs4805881	1	rs4805881					Novel	PEPD	intronic
	37	19:49304215:C:T	rs4801776	19	49304215	6.17529e-34	49168942	49415482	382	272	21	rs368565;rs676388;rs12978499;rs12052128;rs4802503;rs4801776;rs62127966;rs45589039;rs55670257;rs4347731;rs553218;rs863277;rs35230038;rs6509405;rs493841;rs60718055;rs79983034;rs137909099;rs111375046;rs607356;rs10407029	6	rs368565;rs4801776;rs60718055;rs79983034;rs137909099;rs607356	19_11		rs545587	rs493841	Karjalainen + Davyson + Lotta	BCAT2	intronic
	38	19:50370106:G:T	rs2305922	19	50370106	5.71253e-10	50343129	50399384	49	31	2	rs2305922;rs75478119	1	rs2305922	19_11				Karjalainen	PNKP	intronic
	39	20:34008137:C:T	rs7262358	20	34008137	2.67505e-08	33887955	34026138	164	109	1	rs7262358	1	rs7262358					Novel	UQCC1	intergenic
	40	20:62372813:A:G	rs2427536	20	62372813	2.69917e-08	62328375	62395318	34	20	1	rs2427536	1	rs2427536					Novel	SLC2A4RG	exonic
	41	22:18910844:A:G	rs4269009	22	18910844	7.23247e-11	18910355	18916180	8	7	2	rs4269009;rs759404	1	rs4269009					Novel	PRODH	intronic
The number of genomic risk loci is defined from independent significant SNPs by merging LD blocks that are < 250 kb apart. A single genomic risk locus can include multiple lead SNPs and/or independent significant SNPs.Genomic locus : Index number of genomic rick loci.
uniqID : Unique ID of SNPs consisting of chr:position:allele1:allele2 where alleles are alphabetically ordered.
rsID : rsID of the top lead SNP based on dbSNP build 146.
chr : chromosome of top lead SNP.
pos : position of top lead SNP on hg19.
P-value : P-value of top lead SNP (from the input GWAS summary statistics file).
start : Start position of the genomic locus.
end : End position of the genomic locus.
nSNPs : The number of unique Novel SNPs in the genomic locus, including non-GWAS-tagged SNPs (non-GWAS-tagged SNPs are not found in the input GWAS summary statistics file but are extracted from the 1000 Genomes reference panel). Novel SNPs are (1) all SNPs that are in LD (r2 ≥ 0.6) with an independent significant SNP; (2) and either have a gwasP ≤ 0.05; (3) or are only available in 1000 Genomes P…
nGWASSNPs : Number of the GWAS-tagged Novel SNPs within the genomic locus. This is a subset of "nSNPs". These are the SNPs that are found in the input GWAS summary statistics file.
nIndSigSNPs : The number of the independent significant SNPs in the genomic locus.
IndSigSNPs : A list of rsID for the independent significant SNPs in the genomic locus. Ind. Sig. SNPs: SNPs reached p < 5E-08 and were independent at r2 < 0.6.
nLeadSNPs : The number of lead SNPs in the genomic locus.
LeadSNPs : a list of rsID for the lead SNPs in the genomic locus. Lead SNPs: SNPs reached p < 5E-08 and were independent each other at r2 < 0.1.
Overlap Summary: indicates whether each MTAG-identified lead SNP/locus is novel or previously reported when compared with the two constituent BCAA GWAS used in MTAG [Karjalainen et al. (ref 12) and Richardson et al. (refs 13)] and two additional published GWAS [(Davyson et al. (ref 32) and Lotta et al. (ref 33)]. “Novel” denotes no overlap with any of the compared GWAS; otherwise, the field lists…

## Sheet: 5. Genomic loci for catabolites
Table S5. Genomic risk loci for BCAA catabolites from GWAS meta-analysis.
Exposure	GenomicLocus	uniqID	rsID	chr	pos	p	start	end	nSNPs	nGWASSNPs	nIndSigSNPs	IndSigSNPs	nLeadSNPs	LeadSNPs	Overlapping_Chen_loci_regions(locus)	Overlapping_Shin_SNPs	Overlap Summary	Nearest Gene	Position
KIC	1	4:89195540:A:G	rs34752329	4	89195540	3.737e-09	89181841	89236794	60	54	2	rs34752329;rs1899132	1	rs34752329			Novel	PPM1K	intronic
	2	13:48459901:C:T	rs4941615	13	48459901	4.668e-08	48449708	48617747	18	14	1	rs4941615	1	rs4941615			Novel	LINC00444	intergenic
C5	1	5:131694606:A:G	rs273900	5	131694606	3.81e-32	130259023	131858992	1136	999	21	rs7356708;rs3914026;rs17674015;rs27678;rs39897;rs3805681;rs6890009;rs2667735;rs11950562;rs4705857;rs10900809;rs35149731;rs12777;rs273900;rs62384157;rs10072700;rs157577;rs157573;rs273909;rs2070729;rs2548992	5	rs7356708;rs3914026;rs12777;rs273900;rs2070729	78	rs11950562	Both	AC034220.3	ncRNA_intronic
	2	12:121180019:C:T	rs34708625	12	121180019	1.062e-09	121101064	121185145	31	25	1	rs34708625	1	rs34708625			Novel	RP11-173P15.7	ncRNA_intronic
	3	15:40721939:A:G	rs8033249	15	40721939	1.529e-28	40612633	40912100	176	162	15	rs78604110;rs55944373;rs79408247;rs56044352;rs7165012;rs8033249;rs11634187;rs896798;rs586558;rs1898884;rs12902102;rs62017987;rs12440317;rs17672016;rs600791	2	rs78604110;rs8033249	187	rs9635324	Both	IVD	intronic
HMB	1	1:6334301:A:G	rs114200864	1	6334301	2.133e-08	6317585	6568981	3	3	2	rs114200864;rs74884944	1	rs114200864			Novel	ACOT7	intronic
	2	1:151845650:C:G	rs2338201	1	151845650	9.609e-13	151836675	151996692	164	152	2	rs2338201;rs56170235	1	rs2338201	14		CHEN	THEM4	downstream
	3	3:182819049:A:G	rs6443851	3	182819049	9.554e-16	182704808	182861075	107	96	5	rs6443851;rs73178993;rs7614849;rs2292057;rs13072934	1	rs6443851	48		CHEN	MCCC1	intronic
	4	12:122296155:C:T	rs2620332	12	122296155	9.354e-21	122281575	122478854	133	107	5	rs2620332;rs2928282;rs188335715;rs10840643;rs2707075	1	rs2620332			Novel	HPD	intronic
	5	16:20563528:C:T	rs77863699	16	20563528	3.977e-13	20554248	20688503	72	58	3	rs77863699;rs7191240;rs58395451	1	rs77863699	200		CHEN	ACSM2B	exonic
KIV	1	4:89183131:C:T	rs1129043	4	89183131	1.135e-16	89181841	89235870	60	55	4	rs1129043;rs13125860;rs11931633;rs1808860	1	rs1129043	57		CHEN	PPM1K	UTR3
C4DC	1	1:186116797:G:T	rs6703518	1	186116797	1.259e-08	186034964	186141301	51	43	1	rs6703518	1	rs6703518			Novel	HMCN1	intronic
	2	3:67426281:C:T	rs35494829	3	67426281	4.642e-28	67338408	67451676	118	110	6	rs35494829;rs76824822;rs985344;rs73098303;rs75126933;rs6786038	1	rs35494829	44	rs17806888	Both	SUCLG2	exonic
	3	6:160513793:A:G	rs3777399	6	160513793	9.05e-11	160472834	160569068	25	19	5	rs3777399;rs920811;rs12208357;rs463599;rs62440901	3	rs3777399;rs12208357;rs463599	93		CHEN	IGF2R	intronic
	4	9:131899299:A:G	rs7036236	9	131899299	2.899e-37	131840856	131948373	170	149	3	rs7036236;rs78741089;rs11541836	1	rs7036236	125	rs10988217	Both	PPP2R4	intronic
	5	13:48535828:C:T	rs74991768	13	48535828	3.51e-08	48445021	48717437	94	78	1	rs74991768	1	rs74991768			Novel	SUCLA2	intronic
	6	15:63408320:A:G	rs4775623	15	63408320	2.61e-121	63323347	63692583	605	524	50	rs66793829;rs55719615;rs16946372;rs11558748;rs72743297;rs2729803;rs7177692;rs34830703;rs11071726;rs2729784;rs2652812;rs6494396;rs79291543;rs775201679;rs35703701;rs28895995;rs11852512;rs12148057;rs4775623;rs72747067;rs111564920;rs6494397;rs7178875;rs11635698;rs4984257;rs11858705;rs55729424;rs7163519;rs4984241;rs11632401;rs2018400;rs1039289;rs72748939;rs72745220;rs2729816;rs62011183;rs55634504;rs77…	9	rs66793829;rs4775623;rs2729816;rs62011183;rs77125097;rs34536322;rs72747088;rs35763222;rs7182585	192	rs1472631	Both	LACTB	intergenic
	7	16:16123459:A:T	rs924135	16	16123459	3.16e-16	16094193	16152940	125	100	5	rs924135;rs193537;rs781301804;rs165974;rs7188937	1	rs924135	199	rs924135	Both	ABCC1	intronic
	8	16:63202385:A:G	rs8060756	16	63202385	2.72e-08	63180558	63209926	6	4	1	rs8060756	1	rs8060756			Novel	UBE2FP2	intergenic
KMV	1	4:89226422:C:T	rs1440581	4	89226422	6.343e-14	89181841	89235870	59	54	2	rs1440581;rs4423843	1	rs1440581		rs1440581	SHIN	RP11-10L7.1	ncRNA_intronic
	2	19:55865527:C:T	rs11084396	19	55865527	4.528e-08	55865527	55865527	1	1	1	rs11084396	1	rs11084396			Novel	COX6B2:CTD-2105E13.6	UTR3
C3	1	5:131683652:A:G	rs272863	5	131683652	8.385e-21	131247790	131858992	344	312	9	rs12777;rs4705940;rs272863;rs274555;rs2073643;rs4705855;rs4705857;rs7701414;rs4361510	2	rs12777;rs272863	78	rs7727544	Both	AC034220.3	ncRNA_intronic
	2	6:160569068:C:T	rs62440901	6	160569068	1.949e-14	160439725	160578860	15	12	4	rs12208357;rs62440901;rs707771;rs73023700	2	rs12208357;rs62440901	93	rs662138	Both	SLC22A1	intronic
	3	10:61462114:A:G	rs72815843	10	61462114	6.681e-29	61394137	61525024	138	123	12	rs10826337;rs10763617;rs34567437;rs77809752;rs1171613;rs72815843;rs117097631;rs1171656;rs56303410;rs2137905;rs7893844;rs10993979	4	rs10826337;rs72815843;rs56303410;rs10993979	133	rs12356193	Both	SLC16A9	intronic
	4	13:101130311:A:C	rs149413352	13	101130311	3.449e-21	100651516	101365245	19	12	3	rs149413352;rs143666463;rs150494060	1	rs149413352	172		CHEN	PCCA:PCCA-AS1	ncRNA_intronic
	5	18:63688253:A:G	rs2715311	18	63688253	7.22e-09	63672088	63843843	128	114	1	rs2715311	1	rs2715311			Novel	PRPF19P1	intergenic
The number of genomic risk loci is defined from independent significant SNPs by merging LD blocks that are < 250 kb apart. A single genomic risk locus can include multiple lead SNPs and/or independent significant SNPs.Genomic locus : Index number of genomic rick loci.
uniqID : Unique ID of SNPs consisting of chr:position:allele1:allele2 where alleles are alphabetically ordered.
rsID : rsID of the top lead SNP based on dbSNP build 146.
chr : chromosome of top lead SNP.
pos : position of top lead SNP on hg19.
P-value : P-value of top lead SNP (from the input GWAS summary statistics file).
start : Start position of the genomic locus.
end : End position of the genomic locus.
nSNPs : The number of unique Novel SNPs in the genomic locus, including non-GWAS-tagged SNPs (non-GWAS-tagged SNPs are not found in the input GWAS summary statistics file but are extracted from the 1000 Genomes reference panel). Novel SNPs are (1) all SNPs that are in LD (r2 ≥ 0.6) with an independent significant SNP; (2) and either have a gwasP ≤ 0.05; (3) or are only available in 1000 Genomes P…
nGWASSNPs : Number of the GWAS-tagged Novel SNPs within the genomic locus. This is a subset of "nSNPs". These are the SNPs that are found in the input GWAS summary statistics file.
nIndSigSNPs : The number of the independent significant SNPs in the genomic locus.
IndSigSNPs : A list of rsID for the independent significant SNPs in the genomic locus. Ind. Sig. SNPs: SNPs reached p < 5E-08 and were independent at r2 < 0.6.
nLeadSNPs : The number of lead SNPs in the genomic locus.
LeadSNPs : a list of rsID for the lead SNPs in the genomic locus. Lead SNPs: SNPs reached p < 5E-08 and were independent each other at r2 < 0.1.
KIC: 4-methyl-2-oxopentanoate; C5: isovaleryl-carnitine; HMB: β-Hydroxyisovalerate; KIV: 3-methyl-2-oxobutyrate; C4DC: succinyl-CoA; KMV: 3-methyl-2-oxovalerate; C3: propionyl-carnitine
Overlap Summary: indicates whether each lead SNP/locus identified in the GWAS meta-analysis was previously reported in the published GWAS by Chen et al. (ref 14) and/or Shin et al. (ref 15). “Novel” denotes no overlap with either study; “CHEN” or “SHIN” denotes overlap with only the corresponding study; and “Both” denotes overlap with both studies.

## Sheet: 6. IVs_MR_BCAA
Table S6. The summary of genetic instruments for MR analysis of each BCAAs from MTAG.
Exposure	SNP	effect allele	other allele	effect allele frequency	N	P-value	MAF	beta	standard error	CHR	BP	R2	F-statistic
Leucine	rs10774625	A	G	0.4819	251094	1.71e-08	0.4819	0.0149572	0.00265229	12	111910219	0.000111712	28.0531
	rs10733887	T	C	0.6422	251094	7.79e-12	0.3578	0.0189173	0.00276472	10	74067715	0.00016446	41.3013
	rs10780928	A	G	0.5513	251094	6.06e-09	0.4487	0.0154949	0.00266462	9	73009913	0.000118783	29.8289
	rs11061610	T	C	0.6783	251094	9.9e-13	0.3217	-0.0202339	0.00283707	12	122616240	0.000178673	44.8715
	rs111375046	A	G	0.0337	251094	3.47e-08	0.0337	0.0405097	0.00734405	19	49345658	0.000106879	26.8392
	rs11155073	T	C	0.4212	251094	3.09e-09	0.4212	0.0159083	0.0026841	6	139837128	0.000123394	30.9871
	rs114796149	A	G	0.0181	251094	3.09e-19	0.0181	0.0891263	0.00994109	4	88920985	0.00028235	70.9157
	rs11522782	T	C	0.1741	251094	2.01e-09	0.1741	0.0209586	0.00349497	12	21341568	0.000126322	31.7225
	rs117643180	A	C	0.0253	251094	4.86e-41	0.0253	-0.113224	0.00843939	17	7185779	0.000632265	158.857
	rs12149228	T	C	0.1605	251094	8.92e-10	0.1605	0.0221236	0.00361043	16	69765524	0.000131898	33.1229
	rs12641788	T	C	0.8978	251094	3.82e-22	0.1022	-0.0423336	0.00437514	4	89222164	0.000328875	82.6051
	rs12887332	A	G	0.7888	251094	1.4e-11	0.2112	-0.0219414	0.00324696	14	102703039	0.000160406	40.283
	rs12927959	A	G	0.6972	251094	1.1e-10	0.3028	-0.0186096	0.00288436	16	67727069	0.000146224	36.7211
	rs13003713	T	C	0.8806	251094	2.6e-13	0.1194	-0.0298923	0.0040871	2	65136978	0.000187902	47.1897
	rs149235996	A	G	0.9885	251094	1.48e-08	0.0115	0.0704001	0.01243	5	150719909	0.000112681	28.2965
	rs150181061	T	G	0.0519	251094	4.8e-11	0.0519	-0.0392935	0.00597442	17	7204212	0.000151947	38.1586
	rs2007061	T	C	0.2537	251094	1.65e-19	0.2537	-0.0275165	0.00304572	2	65219030	0.000286716	72.0127
	rs2127864	A	G	0.8126	251094	1.93e-40	0.1874	0.0452147	0.00339612	4	89147993	0.000622639	156.437
	rs2305922	T	G	0.5731	251094	8.26e-10	0.4269	0.0164509	0.00267934	19	50370106	0.000132424	33.255
	rs2425066	A	C	0.6123	251094	1.12e-08	0.3877	-0.0155363	0.00272005	20	33927006	0.000114601	28.7786
	rs2810418	A	G	0.9105	251094	4.9e-14	0.0895	-0.0349796	0.00464254	1	100643910	0.000199417	50.082
	rs28731397	T	C	0.6783	251094	5.48e-14	0.3217	-0.0213343	0.00283707	16	72097279	0.000198637	49.8861
	rs2943646	A	G	0.3532	251094	7.45e-18	0.3532	-0.0238673	0.00277276	2	227099534	0.000260272	65.3693
	rs2971679	T	C	0.1638	251094	4.79e-08	0.1638	0.0195484	0.00358092	7	44191309	0.000104683	26.2878
	rs3127702	T	C	0.1667	251094	2.41e-10	0.1667	0.0225188	0.00355581	10	88935498	0.000140882	35.3794
	rs35315097	A	C	0.9428	251094	1.28e-10	0.0572	-0.0366899	0.00570688	2	27929023	0.00014519	36.4614
	rs3817588	T	C	0.7904	251094	1.24e-28	0.2096	0.0361456	0.00325603	2	27731212	0.000432891	108.743
	rs3936511	A	G	0.8161	251094	1.29e-12	0.1839	-0.0242714	0.00342093	5	55860781	0.000176825	44.4072
	rs40270	A	C	0.2483	251094	8.69e-10	0.2483	-0.0188099	0.00306758	5	55804552	0.000132076	33.1677
	rs41294810	T	G	0.7405	251094	1.77e-08	0.2595	0.0170318	0.00302326	1	55063953	0.000111484	27.9959
	rs4350011	T	G	0.444	251094	1.87e-09	0.444	-0.0160275	0.00266734	8	118225198	0.00012683	31.8499
	rs4660293	A	G	0.7691	251094	3.03e-08	0.2309	-0.0174207	0.00314488	1	40028180	0.000107788	27.0676
	rs4679900	T	C	0.5522	251094	2.11e-08	0.4478	-0.0149311	0.00266512	3	160301772	0.000110253	27.6868
	rs4714678	A	G	0.4042	251094	8.1e-10	0.4042	-0.0165895	0.00270059	6	43342591	0.000132555	33.2878
	rs4762753	T	G	0.2088	251094	3.65e-08	0.2088	-0.0179565	0.00326061	12	20579969	0.000106535	26.7528
	rs479803	T	C	0.7066	251094	2.58e-09	0.2934	-0.017337	0.00291065	12	398749	0.000124627	31.2966
	rs4801776	T	C	0.2776	251094	1.23e-34	0.2776	-0.0363271	0.00295943	19	49304215	0.000529284	132.969
	rs4805881	A	C	0.3487	251094	2.09e-09	0.3487	0.0166592	0.00278093	19	33896432	0.000126059	31.6563
	rs523396	T	G	0.4218	251094	8.04e-11	0.4218	-0.0174431	0.00268358	2	219338789	0.00014841	37.27
	rs5747934	T	C	0.0472	251094	6.77e-11	0.0472	-0.0407807	0.00624935	22	18915282	0.000149583	37.5647
	rs57629257	T	C	0.1117	251094	3.21e-11	0.1117	0.0279229	0.00420727	16	70064261	0.000154726	38.8565
	rs61742729	T	C	0.0362	251094	4.03e-10	0.0362	0.0443658	0.00709511	2	27172231	0.000137348	34.4917
	rs665268	A	G	0.7106	251094	1.6e-12	0.2894	0.0206478	0.00292244	17	40722029	0.000175348	44.0362
	rs68033110	A	G	0.2443	251094	1.25e-08	0.2443	0.0175579	0.0030844	18	57914679	0.000113828	28.5846
	rs6843634	A	G	0.4311	251094	1e-200	0.4311	0.0810996	0.00267608	4	89188993	0.00322613	812.676
	rs7256200	T	G	0.1305	251094	1.64e-08	0.1305	-0.0222126	0.00393429	19	45415935	0.000111971	28.1183
	rs7298123	T	C	0.8025	251094	5.09e-31	0.1975	-0.038555	0.0033289	12	56860073	0.000471199	118.37
	rs74832478	T	G	0.0738	251094	2.32e-12	0.0738	0.0355539	0.00506905	12	47193148	0.000172809	43.3984
	rs76243603	T	C	0.9871	251094	2.26e-08	0.0129	0.0656622	0.0117444	1	100515033	0.000109802	27.5735
	rs76895963	T	G	0.9774	251094	6.7e-10	0.0226	0.0550439	0.00891695	12	4384844	0.000133853	33.614
	rs79740025	T	C	0.1844	251094	4.49e-14	0.1844	-0.0257873	0.00341734	2	27677763	0.000200023	50.2343
Valine	rs1024137	T	G	0.6476	251068	9.48e-16	0.3524	0.0229004	0.00285066	2	227095876	0.000239364	60.1106
	rs111375046	A	G	0.0337	251068	1.09e-17	0.0337	0.064627	0.0075465	19	49345658	0.000272019	68.3133
	rs11153143	T	C	0.1322	251068	3.9e-08	0.1322	0.0220943	0.0040206	6	109300661	0.000112006	28.1241
	rs116658415	A	G	0.9469	251068	5.14e-10	0.0531	0.0377438	0.0060732	4	89259893	0.000143258	35.9724
	rs117643180	A	C	0.0252	251068	9.73e-61	0.0252	-0.142852	0.00868878	17	7185779	0.00100258	251.967
	rs12000252	A	G	0.4667	251068	4.87e-09	0.4667	-0.0159729	0.00272968	9	73037963	0.000127	31.8895
	rs12641788	T	C	0.8975	251068	3.43e-37	0.1025	-0.057213	0.00448991	4	89222164	0.000602252	151.296
	rs12979373	A	G	0.1107	251068	5.74e-09	0.1107	-0.025278	0.00434029	19	49329203	0.000125809	31.5903
	rs149235996	A	G	0.9886	251068	7.71e-11	0.0114	0.0834588	0.0128279	5	150719909	0.000157	39.4236
	rs150181061	T	G	0.0521	251068	7.74e-11	0.0521	-0.0398661	0.00612797	17	7204212	0.000156978	39.4179
	rs1541580	T	C	0.7377	251068	2.15e-43	0.2623	0.0427605	0.00309583	2	65221184	0.000707609	177.782
	rs17789027	A	G	0.5931	251068	1e-200	0.4069	-0.0854587	0.0027721	4	89181841	0.00352499	888.137
	rs1920664	T	C	0.5367	251068	3.38e-08	0.4633	-0.0150765	0.00273099	3	160304614	0.000113038	28.3832
	rs2127864	A	G	0.8122	251068	5.34e-55	0.1878	0.0544643	0.00348688	4	89147993	0.000904925	227.402
	rs2168101	A	C	0.318	251068	4.17e-08	0.318	-0.0160353	0.00292423	11	8255408	0.000111532	28.0049
	rs2236281	T	G	0.2836	251068	2.09e-08	0.2836	0.0169317	0.00302124	14	104000518	0.000116491	29.2503
	rs2274815	A	G	0.2097	251068	7.63e-16	0.2097	0.0269623	0.0033452	14	102718052	0.000240954	60.5098
	rs2427535	A	G	0.0783	251068	8.2e-09	0.0783	-0.0292206	0.00506922	20	62367377	0.000123242	30.9458
	rs2657878	T	C	0.1783	251068	4.82e-34	0.1783	0.0432784	0.00355782	12	56866962	0.000548828	137.868
	rs2810418	A	G	0.9107	251068	2.38e-09	0.0893	-0.0285076	0.00477533	1	100643910	0.000132184	33.1913
	rs2904552	T	C	0.1018	251068	3.27e-10	0.1018	-0.0283062	0.00450356	22	18905964	0.000146526	36.793
	rs3127702	T	C	0.1678	251068	3.35e-11	0.1678	0.024162	0.00364424	10	88935498	0.000163047	40.9424
	rs36181536	T	C	0.3228	251068	2.29e-18	0.3228	0.025462	0.00291267	12	122528263	0.000283442	71.1829
	rs3817588	T	C	0.7899	251068	1.28e-21	0.2101	0.0319278	0.00334286	2	27731212	0.000338351	84.9772
	rs3890483	T	G	0.4373	251068	1.19e-09	0.4373	0.0166941	0.00274529	19	7220596	0.000137156	34.4399
	rs3936511	A	G	0.8163	251068	1.5e-09	0.1837	-0.0212557	0.00351672	5	55860781	0.0001355	34.024
	rs40270	A	C	0.2489	251068	1.18e-08	0.2489	-0.0179613	0.0031496	5	55804552	0.000120622	30.2878
	rs41294810	T	G	0.7407	251068	6.79e-11	0.2593	0.0202762	0.00310738	1	55063953	0.000157923	39.6555
	rs4150581	A	G	0.4403	251068	1.07e-08	0.4403	-0.0156905	0.00274325	11	18357270	0.000121342	30.4684
	rs4269009	A	G	0.9533	251068	2.44e-13	0.0467	0.0472576	0.00645422	22	18910844	0.000198848	49.9338
	rs4350011	T	G	0.4437	251068	1.57e-08	0.4437	-0.0154962	0.00274105	8	118225198	0.000118543	29.7657
	rs4451633	T	C	0.3603	251068	2.29e-14	0.3603	-0.0216516	0.00283659	10	74065949	0.000216099	54.2668
	rs4714678	A	G	0.4041	251068	5.55e-10	0.4041	-0.0172135	0.00277515	6	43342591	0.000142702	35.8327
	rs4762753	T	G	0.209	251068	3.79e-08	0.209	-0.018422	0.00334931	12	20579969	0.000112209	28.1751
	rs479803	T	C	0.7066	251068	3.31e-09	0.2934	-0.0176922	0.00299089	12	398749	0.000129786	32.5891
	rs4801776	T	C	0.2771	251068	1.53e-51	0.2771	-0.0459564	0.0030427	19	49304215	0.000846128	212.614
	rs4802634	T	C	0.4364	251068	3.72e-12	0.4364	-0.0190769	0.00274593	19	50377757	0.00017902	44.9538
	rs523396	T	G	0.4216	251068	3.86e-09	0.4216	-0.016243	0.00275773	2	219338789	0.000128675	32.31
	rs56131196	A	G	0.1996	251068	8.54e-09	0.1996	-0.019616	0.00340708	19	45422846	0.000122947	30.8717
	rs61742729	T	C	0.0363	251068	2.61e-08	0.0363	0.0405251	0.00728102	2	27172231	0.000114902	28.8513
	rs665268	A	G	0.7107	251068	6.54e-20	0.2893	0.0274354	0.0030033	17	40722029	0.000309519	77.7338
	rs66730637	T	C	0.1375	251068	2.34e-24	0.1375	0.040271	0.00395445	2	65193712	0.00038466	96.6123
	rs6847175	A	G	0.6511	251068	7.47e-09	0.3489	0.0165149	0.00285721	4	88481387	0.000123917	31.1151
	rs7037163	A	C	0.2917	251068	1.88e-09	0.2917	-0.017999	0.00299599	9	131894340	0.00013387	33.6146
	rs7262358	T	C	0.6132	251068	3.02e-09	0.3868	-0.016583	0.00279623	20	34008137	0.00013045	32.7557
	rs72934370	T	C	0.249	251068	1.1e-08	0.249	0.0179985	0.00314918	2	211407756	0.000121155	30.4216
	rs74832478	T	G	0.0741	251068	1.26e-10	0.0741	0.03344	0.00519907	12	47193148	0.000153443	38.5301
	rs7678100	A	G	0.9209	251068	1.93e-08	0.0791	-0.0283484	0.00504571	4	89310367	0.000117079	29.3979
	rs76895963	T	G	0.9774	251068	3.48e-11	0.0226	0.0606988	0.00916276	12	4384844	0.000162769	40.8723
	rs79740025	T	C	0.1844	251068	2.03e-10	0.1844	-0.0223302	0.00351154	2	27677763	0.000149987	37.6622
	rs80125989	A	G	0.1727	251068	5.94e-11	0.1727	0.023581	0.00360279	12	21336181	0.000158894	39.8993
	rs8071084	T	G	0.8446	251068	3.55e-10	0.1554	0.0235785	0.00375894	17	79634162	0.000145937	36.6451
	rs807246	T	C	0.2128	251068	2.52e-08	0.2128	-0.0185402	0.00332727	1	26121036	0.000115164	28.917
	rs9926963	A	G	0.0434	251068	7.02e-11	0.0434	0.0435779	0.00668354	16	70194643	0.000157682	39.595
Isoleucine	rs1024137	T	G	0.6475	251095	1.72e-18	0.3525	0.0231796	0.00264177	2	227095876	0.000245267	61.6
	rs10762510	T	C	0.62	251095	2.85e-11	0.38	0.0173014	0.0026002	10	74067286	0.000141049	35.4213
	rs11061610	T	C	0.6784	251095	4.35e-12	0.3216	-0.0187124	0.00270205	12	122616240	0.000152789	38.3702
	rs111375046	A	G	0.0337	251095	1.76e-09	0.0337	0.0420912	0.00699395	19	49345658	0.000115386	28.976
	rs114796149	A	G	0.0181	251095	7.94e-15	0.0181	0.0735455	0.00946718	4	88920985	0.00019226	48.2844
	rs11522782	T	C	0.1739	251095	3.35e-09	0.1739	0.0196911	0.00332987	12	21341568	0.000111404	27.9759
	rs117643180	A	C	0.0253	251095	1.4e-41	0.0253	-0.108566	0.00803707	17	7185779	0.000581312	146.048
	rs12000252	A	G	0.4666	251095	2.24e-09	0.4666	-0.015127	0.00252985	9	73037963	0.000113902	28.6032
	rs12149228	T	C	0.1605	251095	6.39e-09	0.1605	0.0199634	0.00343832	16	69765524	0.000107398	26.9698
	rs12306007	T	C	0.1448	251095	6.52e-12	0.1448	0.0246319	0.00358654	12	47184042	0.000150266	37.7365
	rs12887332	A	G	0.789	251095	2.16e-11	0.211	-0.0207088	0.00309324	14	102703039	0.00014279	35.8588
	rs141428740	A	G	0.0664	251095	3.66e-14	0.0664	0.0383855	0.00506908	2	27735033	0.000182681	45.8783
	rs145546469	A	G	0.02	251095	1.03e-13	0.02	0.0670399	0.009015	4	89256276	0.000176178	44.2449
	rs149235996	A	G	0.9885	251095	1.7e-09	0.0115	0.071313	0.0118374	5	150719909	0.000115622	29.0353
	rs150181061	T	G	0.052	251095	1.92e-09	0.052	-0.0341313	0.00568444	17	7204212	0.000114854	28.8423
	rs1541580	T	C	0.7378	251095	7.47e-21	0.2622	0.0268784	0.00286951	2	65221184	0.000279517	70.2044
	rs17585887	T	C	0.4211	251095	1.53e-09	0.4211	0.0154436	0.00255623	6	139835498	0.000116282	29.201
	rs1871744	T	C	0.8253	251095	3.85e-09	0.1747	-0.0195795	0.00332385	4	89039629	0.000110544	27.76
	rs2127864	A	G	0.8124	251095	1.87e-41	0.1876	0.043601	0.0032329	4	89147993	0.000579463	145.584
	rs2305922	T	G	0.573	251095	5.71e-10	0.427	0.0158149	0.00255154	19	50370106	0.000122389	30.7349
	rs2427536	A	G	0.9218	251095	2.7e-08	0.0782	0.026136	0.0047008	20	62372813	9.8481e-05	24.7303
	rs2810418	A	G	0.9107	251095	3.33e-12	0.0893	-0.030816	0.00442568	1	100643910	0.000154457	38.7891
	rs28850875	A	G	0.8408	251095	3.82e-10	0.1592	-0.0215997	0.00344966	4	89228583	0.000124899	31.3652
	rs2971679	T	C	0.164	251095	1.4e-08	0.164	0.0193391	0.00340854	7	44191309	0.000102554	25.7533
	rs35814008	A	C	0.8647	251095	2.33e-08	0.1353	0.0206096	0.00368988	7	73055461	9.93878e-05	24.9581
	rs3817588	T	C	0.79	251095	1.84e-29	0.21	0.0349231	0.00309864	2	27731212	0.00040467	101.651
	rs3936511	A	G	0.8162	251095	2.65e-12	0.1838	-0.0227935	0.00325854	5	55860781	0.000155882	39.1469
	rs40270	A	C	0.2488	251095	4.47e-10	0.2488	-0.0182072	0.00291938	5	55804552	0.000123914	31.1178
	rs4269009	A	G	0.9533	251095	7.23e-11	0.0467	0.0389749	0.00598164	22	18910844	0.000135253	33.9657
	rs4350011	T	G	0.4436	251095	8.16e-09	0.4436	-0.0146459	0.00254041	8	118225198	0.000105887	26.5903
	rs4714678	A	G	0.4042	251095	3.25e-09	0.4042	-0.0152212	0.00257185	6	43342591	0.000111589	28.0224
	rs4762753	T	G	0.2089	251095	4.36e-08	0.2089	-0.0169999	0.00310462	12	20579969	9.55199e-05	23.9867
	rs479803	T	C	0.7062	251095	4.09e-09	0.2938	-0.016294	0.00277079	12	398749	0.00011017	27.6659
	rs4801776	T	C	0.2772	251095	6.18e-34	0.2772	-0.0342412	0.0028196	19	49304215	0.000469828	118.026
	rs4805881	A	C	0.349	251095	8.29e-10	0.349	0.016256	0.00264783	19	33896432	0.000120078	30.1544
	rs57629257	T	C	0.1121	251095	4.97e-09	0.1121	0.0233952	0.00400045	16	70064261	0.000108957	27.3613
	rs61742729	T	C	0.0362	251095	3.51e-10	0.0362	0.0423952	0.00675688	2	27172231	0.000125418	31.4955
	rs665268	A	G	0.7106	251095	2.18e-13	0.2894	0.0204205	0.00278312	17	40722029	0.000171509	43.0722
	rs66730637	T	C	0.1376	251095	1.63e-12	0.1376	0.0258781	0.00366379	2	65193712	0.000158936	39.9141
	rs67408364	A	G	0.7902	251095	3.43e-09	0.2098	-0.0183176	0.00309972	1	39618556	0.000111253	27.938
	rs68033110	A	G	0.2443	251095	1.64e-08	0.2443	0.0165859	0.00293736	18	57914679	0.000101574	25.5072
	rs7037163	A	C	0.2919	251095	1.21e-08	0.2919	-0.0158181	0.00277606	9	131894340	0.000103435	25.9745
	rs7262358	T	C	0.6133	251095	2.68e-08	0.3867	-0.0144132	0.00259161	20	34008137	9.85365e-05	24.7443
	rs72965147	A	G	0.6187	251095	3.08e-10	0.3813	0.0163567	0.00259849	2	219341827	0.000126232	31.7001
	rs7298123	T	C	0.8026	251095	2.22e-33	0.1974	-0.0381733	0.00317081	12	56860073	0.000461738	115.993
	rs74630263	T	G	0.8128	251095	1.54e-13	0.1872	0.0238915	0.00323556	2	27493045	0.000173702	43.623
	rs7644453	A	G	0.5336	251095	3.9e-08	0.4664	-0.0139023	0.00252992	3	160304184	9.62008e-05	24.1577
	rs7678928	T	C	0.4522	251095	1e-200	0.4522	0.0772549	0.00253581	4	89222827	0.00295688	744.655
	rs76895963	T	G	0.9774	251095	6.35e-11	0.0226	0.0554967	0.00849187	12	4384844	0.000136064	34.1695
	rs9421581	A	C	0.8339	251095	4.36e-10	0.1661	-0.0211632	0.00339119	10	88851699	0.000124072	31.1576
The instruments were selected after clumping and filtering based on r2 = 0.01, window set= 10Mb, MAF>0.01, P<5E-08, F > 10, no potential horizontal pleiotropy
MAF: minor allele frequency; CHR: chromosome; BP: base pair position; R2: Proportion of variance explained by the genetic variant

## Sheet: 7. Forward_BCAA_power
Table S7. The power calculation of forward MR analysis for BCAAs.
Exposure	Outcome	Variance explained by genetic instruments on exposure	F-statistic	Power Calculation
Leucine	HOMA-B	0.0097026	73.9	0.871
	PIR	0.011254	94.3	0.111
	AIR	0.0114762	90.2	0.111
	CIR	0.00825893	90.3	0.092
	FPI	0.0142224	73	0.724
	IFC	0.0128897	72	0.746
	HOMA-IR	0.008946	75	0.843
	ISI	0.0119646	77.1	0.717
	FG	0.0117723	75.9	0.998
	2hGlu	0.00853949	51.1	0.643
Valine	HOMA-B	0.0116471	77.1	0.923
	PIR	0.0127471	110.5	0.12
	AIR	0.0126573	106.1	0.118
	CIR	0.00957455	96.3	0.1
	FPI	0.0165	81.4	0.786
	IFC	0.0148595	77.8	0.804
	HOMA-IR	0.0108446	75.7	0.904
	ISI	0.0147087	80.4	0.802
	FG	0.0138304	86.9	1
	2hGlu	0.0142253	77.7	0.852
Isoleucine	HOMA-B	0.00937067	73.6	0.859
	PIR	0.0101543	102.2	0.104
	AIR	0.0109431	91.7	0.108
	CIR	0.00815926	89.2	0.091
	FPI	0.0138806	72.7	0.713
	IFC	0.0124946	71.4	0.733
	HOMA-IR	0.00847521	76.1	0.823
	ISI	0.0135477	81.1	0.769
	FG	0.0111456	75.7	0.997
	2hGlu	0.00782177	50.4	0.605
Power calculation assumption: an alpha level of 0.05, variance explained (R²) by IVs as reported, and a minimum detectable effect size of β = 0.1.

## Sheet: 8a. Forward_BCAA_adequate_power
Table S8a. The results of forward MR analysis for BCAAs with power≥80%
Exposure	Outcome	Number of genetic instruments included in the analysis								IVW method						Weighted median					ConMix method				MR-Egger					MR-Egger Intercept	MR-PRESSO					MR-PRESSO Global test	Cochran’s Q test
		Number of genome-wide independent SNPs associated witih the exposure	Number of initial IVs upon removing those associated with possible pleiotropic pathways	Number of initial IVs that could be matched with the outcome dataset	Number of initial IVs after removing palindromes	Number of initial IVs after finding proxies	Number of initial IVs after removing pleiotropic proxies	Number of initial IVs after Steiger Filtering	Number of initial IVs after excluding outliers identified by MR-PRESSO	Estimate	SE	95%CI		P-value	FDR p-value	Estimate	SE	95%CI		P-value	Estimate	95%CI		P-value	Estimate	SE	95%CI		P-value	P-value	Estimate	SE	95%CI		P-value	P-value	Q-statistic	Heterogeneity P value
Statistical Significance
Valine	IFC	59	54	54	54	54	54	50	48	0.135038	0.0459449	0.045	0.225	0.00329145	0.0219	0.0972908	0.0648864	-0.0299	0.224	0.133769	0.11	0.02	0.23	0.0285	0.0751599	0.0914027	-0.103986	0.254306	0.410909	0.447875	0.135038	0.0459449	0.0449856	0.22509	0.00508932	0.0676	63.1529	0.0578
Suggestive Significance
Valine	FG	59	54	54	54	54	54	50	40	0.0309049	0.0137536	0.00395	0.0579	0.0246376	0.0704	0.047143	0.0183464	0.0112	0.0831	0.0101817	0.03	0	0.08	0.0915	0.023336	0.0250469	-0.0257551	0.0724271	0.351497	0.71633	0.0309049	0.0137536	0.00394781	0.0578619	0.0303705	0.0884	51.6239	0.0849
Insignificant
Leucine	c	55	51	13	13	36	35	35	33	0.0333531	0.0273553	-0.0202623	0.0869684	0.222747	0.393	0.0190973	0.0333082	-0.0461856	0.0843802	0.566408	0.05	-0.04	0.21	0.265	0.0755946	0.052995	-0.0282738	0.179463	0.153739	0.351668	0.0333531	0.0273553	-0.0202632	0.0869694	0.231658	0.0546	46.7806	0.0444
	HOMA-IR			13	13	36	35	34	30	0.0653071	0.0321947	0.00220668	0.128407	0.0425087	0.102	0.038503	0.0398809	-0.0396621	0.116668	0.334319	0.06	0	0.21	0.0617	0.0703253	0.0616657	-0.0505372	0.191188	0.254108	0.923479	0.0653071	0.0321947	0.00220552	0.128409	0.0517803	0.1902	36.9068	0.1486
	FG			51	51	51	51	48	39	0.0297704	0.0156726	-0.000947384	0.0604883	0.0574967	0.133	0.055454	0.0205366	0.015595	0.0953131	0.0064	0.03	-0.01	0.08	0.104	0.0365204	0.0290526	-0.0204217	0.0934624	0.208738	0.781513	0.0297704	0.0156726	-0.000947944	0.0604888	0.0651065	0.0502	54.82	0.0379
Valine	HOMA-B	59	54	17	17	40	39	39	38	0.0156157	0.0240188	-0.0314604	0.0626917	0.515601	0.719	0.01603	0.0312827	-0.0452831	0.077343	0.608356	0	-0.05	0.07	1	0.0635021	0.0455938	-0.0258601	0.152864	0.163687	0.217809	0.0156157	0.0240188	-0.0314613	0.0626926	0.519617	0.0646	52.5918	0.0463
	HOMA-IR			17	17	40	39	38	36	0.0376419	0.0290045	-0.0192058	0.0944896	0.194357	0.364	0.0316339	0.0371908	-0.0412586	0.104526	0.394999	0.05	-0.02	0.1	0.18	0.0538366	0.0552458	-0.0544432	0.162116	0.329813	0.729247	0.0376419	0.0290045	-0.0192068	0.0944907	0.202845	0.1364	45.8746	0.1033
	ISI			54	54	54	54	48	46	-0.017713	0.0433917	-0.103	0.0673	0.683119	0.872	-0.0682746	0.0626865	-0.191	0.0546	0.27609	-0.08	-0.17	0.03	0.171	-0.0286294	0.0864706	-0.198109	0.14085	0.740578	0.883527	-0.017713	0.0433917	-0.102761	0.0673348	0.685055	0.204	53.0548	0.1915
	2hGlu			54	54	54	54	48	46	0.0606401	0.0586192	-0.0542514	0.175532	0.300914	0.502	-0.0263964	0.0839401	-0.190916	0.138123	0.753166	0.03	-0.1	0.26	0.611	-0.0176125	0.112011	-0.237151	0.201926	0.875057	0.411661	0.0606401	0.0586192	-0.0542535	0.175534	0.306441	0.306	48.9857	0.3163
Isoleucine	HOMA-B	55	50	10	10	34	34	34	32	0.0237526	0.0290871	-0.0332571	0.0807622	0.414156	0.621	0.00170715	0.0344841	-0.0658804	0.0692947	0.960517	0.17	-0.05	0.26	0.305	0.0363763	0.0560196	-0.0734201	0.146173	0.516112	0.790861	0.0237526	0.0290871	-0.0332582	0.0807633	0.420388	0.0534	45.9669	0.0408
	HOMA-IR			10	10	34	34	33	28	0.034777	0.0364339	-0.0366322	0.106186	0.339819	0.551	-0.0187877	0.0417174	-0.100552	0.0629769	0.652453	0.01	-0.08, 0.07*	0.11, 0.26''	N/A	-0.0378214	0.066463	-0.168087	0.0924438	0.569316	0.193902	0.034777	0.0364339	-0.0366335	0.106187	0.348288	0.0828	39.1238	0.0617
	FG			50	50	50	50	47	37	0.0213703	0.0170033	-0.0119555	0.0546961	0.208814	0.38	0.0137498	0.0216077	-0.0286006	0.0561001	0.524558	0.03	0	0.06	0.132	0.00487007	0.0313873	-0.056648	0.0663881	0.876695	0.530233	0.0213703	0.0170033	-0.0119562	0.0546967	0.216908	0.0544	52.136	0.04
IFC: Insulin Fold Change; FG: Fasting Glucose;ISI: Modified Stumvoll Insulin Sensitivity Index; 2hGlu: 2h Glucose level after an Oral Glucose Challenge Test, Glucose Tolerance.
N/A for ConMix p-value: ConMix method does not provide p-values due to the complex and non-standard distribution of the causal estimate under the null hypothesis, particularly in the presence of multiple effect modes. Instead, it returns point estimates with corresponding 95% confidence intervals. In this case, ConMix identified two distinct clusters of genetic variants with different causal effe…

## Sheet: 8b. Forward_BCAA_underpower
Table S8b. The results of forward MR analysis for BCAAs with power <80%
Exposure	Outcome	Number of genetic instruments included in the analysis								IVW method						Weighted median					ConMix method				MR-Egger					MR-Egger Intercept	MR-PRESSO					MR-PRESSO Global test	Cochran’s Q test
		Number of genome-wide independent SNPs associated witih the exposure	Number of initial IVs upon removing those associated with possible pleiotropic pathways	Number of initial IVs that could be matched with the outcome dataset	Number of initial IVs after removing palindromes	Number of initial IVs after finding proxies	Number of initial IVs after removing pleiotropic proxies	Number of initial IVs after Steiger Filtering	Number of initial IVs after excluding outliers identified by MR-PRESSO	Estimate	SE	95%CI		P-value	FDR p-value	Estimate	SE	95%CI		P-value	Estimate	95%CI		P-value	Estimate	SE	95%CI		P-value	P-value	Estimate	SE	95%CI		P-value	P-value	Q-statistic	Heterogeneity P value
Statistical Significance
Leucine	IFC	55	51	51	51	51	51	46	45	0.142539	0.0502486	0.0441	0.241	0.00455862	0.0228	0.113635	0.072431	-0.0283	0.256	0.116678	0.09	-0.02	0.21	0.114	0.0728348	0.102103	-0.127284	0.272954	0.475633	0.432262	0.142539	0.0502486	0.0440516	0.241026	0.00686646	0.0782	58.9762	0.065
	2hGlu			51	51	51	51	44	42	0.244733	0.0794985	0.0889193	0.400548	0.00208068	0.0178	0.218358	0.11224	-0.00162963	0.438345	0.0517215	0.42	0.03	0.81	0.0402	0.200578	0.210944	-0.212865	0.614021	0.341677	0.820867	0.244733	0.0794984	0.0889164	0.40055	0.00370256	0.1938	49.1542	0.1789
Isoleucine	IFC	55	50	50	50	50	50	45	44	0.158933	0.0529734	0.0551074	0.262759	0.00269758	0.0202	0.0644626	0.0736679	-0.0799239	0.208849	0.381551	0.1	-0.03, 0.22*	0.33, 0.64''	N/A	0.00387726	0.103725	-0.199421	0.207175	0.970182	0.084457	0.158933	0.0529734	0.0551056	0.262761	0.00447529	0.084	56.537	0.0808
	2hGlu			50	50	50	50	41	39	0.206437	0.0810831	0.0475166	0.365356	0.0108969	0.0409	0.135539	0.12123	-0.102067	0.373145	0.263553	0.2	-0.15	0.56	0.37	0.283241	0.220677	-0.149277	0.715759	0.199313	0.70774	0.206436	0.0810831	0.0475136	0.365359	0.015074	0.4628	38.2762	0.4569
Insignificance
Leucine	PIR	55	51	50	50	50	50	30	30	-0.0436411	0.166287	-0.369557	0.282275	0.792978	0.865	-0.0813828	0.250934	-0.573205	0.410439	0.745696	0	-0.5	0.46	1	-0.146167	0.319818	-0.772999	0.480665	0.647648	0.707442	-0.0436411	0.090798	-0.221605	0.134323	0.634379	0.9998	8.6464	0.9999
	AIR			50	50	50	50	32	32	-0.150462	0.165332	-0.474507	0.173583	0.362792	0.558	-0.138661	0.252993	-0.634518	0.357197	0.583636	-0.22	-0.77	0.19	0.288	-0.160513	0.320516	-0.788712	0.467687	0.616515	0.9708	-0.150462	0.0998767	-0.34622	0.0452965	0.142068	1	11.3129	0.9995
	CIR			13	13	35	34	23	23	0.071513	0.186172	-0.293377	0.436403	0.700887	0.876	0.14764	0.259498	-0.360967	0.656247	0.569393	0	-0.8	0.66	1	0.143604	0.35585	-0.553849	0.841057	0.686542	0.8121	0.071513	0.107314	-0.138822	0.281848	0.512089	0.9978	7.3098	0.9986
	FPI			51	51	51	51	49	49	0.0586283	0.049031	-0.0375687	0.154825	0.232274	0.398	0.0689103	0.0725925	-0.0733684	0.211189	0.34248	0.08	-0.06	0.2	0.286	-0.0989036	0.0946428	-0.2844	0.0865929	0.296014	0.0538776	0.0586283	0.049081	-0.0375705	0.154827	0.238144	0.1312	59.882	0.1167
	ISI			51	51	51	51	42	39	-0.038857	0.0516419	-0.14	0.0624	0.451792	0.661	-0.0899999	0.0710109	-0.229	0.0492	0.205009	-0.06	-0.18	0.04	0.233	0.067803	0.101244	-0.130632	0.266238	0.503051	0.221689	-0.038857	0.0516419	-0.140075	0.0623611	0.456427	0.1186	49.6585	0.0976
Valine	PIR	59	54	53	53	53	53	29	29	-0.0176472	0.154161	-0.319796	0.284502	0.908863	0.924	-0.0284373	0.224844	-0.469123	0.412249	0.899355	0.02	-0.38	0.53	0.92	-0.0980372	0.28907	-0.664604	0.468529	0.734499	0.742344	-0.0176472	0.089515	-0.193097	0.157802	0.84514	0.999	9.4407	0.9996
	AIR			53	53	53	53	30	30	-0.0259162	0.156075	-0.331817	0.279984	0.868117	0.914	-0.1755	0.232073	-0.630355	0.279356	0.449514	-0.08	-0.49	0.71	0.62	-0.261453	0.291471	-0.832725	0.309819	0.369711	0.33865	-0.0259162	0.0890876	-0.200528	0.148696	0.773193	0.9998	9.4486	0.9998
	CIR			16	16	40	39	25	25	0.0467654	0.169776	-0.285989	0.379519	0.782968	0.87	0.130226	0.240141	-0.340441	0.600893	0.587619	0.05	-0.52	0.52	0.783	0.123341	0.322664	-0.50907	0.755751	0.70227	0.780185	0.0467653	0.0980523	-0.145417	0.238948	0.637717	0.9982	8.0053	0.9991
	FPI			54	54	54	54	51	51	0.085954	0.0415815	0.00446	0.167	0.0387227	0.0968	0.0754884	0.0663027	-0.0545	0.205	0.254594	0.1	0	0.22	0.0558	-0.0659078	0.0770455	-0.216914	0.0850986	0.392307	0.0209659	0.085954	0.0415815	0.00445426	0.167454	0.0439191	0.3648	53.7337	0.3333
Isoleucine	PIR	55	50	49	49	49	49	25	25	-0.0677125	0.181981	-0.424388	0.288963	0.709829	0.869	-0.0753558	0.26131	-0.587514	0.436802	0.773058	-0.07	-0.5	0.43	0.813	-0.242684	0.345196	-0.919256	0.433887	0.482035	0.550842	-0.0677125	0.0980824	-0.259954	0.124529	0.496589	0.9998	6.9718	0.9997
	AIR			49	49	49	49	30	30	-0.162626	0.176022	-0.508	0.182	0.3555	0.561	-0.10139	0.259967	-0.611	0.408	0.69653	-0.16	-0.83	0.24	0.436	-0.2483	0.343021	-0.921	0.424	0.46914	0.771037	-0.162626	0.103546	-0.365575	0.0403242	0.127132	0.9992	10.0353	0.9996
	CIR			10	10	34	33	23	23	0.0576798	0.192888	-0.320375	0.435736	0.766915	0.902	0.137848	0.265269	-0.382	0.658	0.603305	-0.02	-0.92	0.59	0.921	0.252287	0.365053	-0.463	0.968	0.489505	0.530068	0.0576798	0.107453	-0.152929	0.268289	0.5963	0.9988	6.8273	0.9992
	FPI			50	50	50	50	48	48	0.0743735	0.0547255	-0.0329	0.132	0.174138	0.337	0.0843335	0.07634	-0.0653	0.234	0.269285	0.05	-0.15	0.22	0.73	-0.119058	0.104403	-0.324	0.0856	0.254132	0.031811	0.0743735	0.0547255	-0.0328885	0.181635	0.180624	0.0592	64.5945	0.0451
	ISI			50	50	50	50	45	42	-0.0253921	0.0526023	-0.128	0.0777	0.629296	0.839	-0.0518698	0.0684581	-0.186	0.0823	0.448638	-0.04	-0.15	0.07	0.434	0.0855688	0.0996006	-0.109645	0.280782	0.390275	0.190991	-0.0253921	0.0526023	-0.128493	0.0777085	0.631864	0.0626	57.4207	0.0458
PIR: Peak Insulin Response; AIR: Acute Insulin Response; CIR: Corrected Insulin Response; FPI: Fasting Proinsulin; IFC: Insulin Fold Change; ISI: Modified Stumvoll Insulin Sensitivity Index; FG: Fasting Glucose; 2hGlu: 2h Glucose level after an Oral Glucose Challenge Test, Glucose Tolerance.
N/A for ConMix p-value: ConMix method does not provide p-values due to the complex and non-standard distribution of the causal estimate under the null hypothesis, particularly in the presence of multiple effect modes. Instead, it returns point estimates with corresponding 95% confidence intervals. In this case, ConMix identified two distinct clusters of genetic variants with different causal effe…

[truncated: 11 more sheets: 9. Backward_BCAA_power, 10a. Backward_BCAA_adequate_pow, 10b. Backward_BCAA_underpower, 11. IVs_catabolites, 12. Forward_catabolite_power, 13a. Forward_catabolite_adequat, 13b. Forward_catabolite_under, 14.Backward_catabolite_power, 15a.Backward_catabolite_adequat, 15b.Backward_catabolite_underpo, 16. Colocalization]
